# Supplementary material for: A real-world evaluation of the clinical benefits of improved sound processor technology among Chinese cochlear implant users: A focus on Cochlear Nucleus 7
Source: PLoS One. 2024 Sep 3;19(9):e0307044. doi: 10.1371/journal.pone.0307044 (PMC11371209; doi:10.1371/journal.pone.0307044)
Supplement: S2 File — (CSV) [file pone.0307044.s002.csv]

ID	Implant Type	Own device	own device microphone Directionality	Own device Smartsound	Own device/SRT dB (list1)	Own device/SRT dB (list2)	Average score Own device/SRT dB	N7 microphone directionality	N7 Smartsound	N7/SRT dB (list1)	N7/SRT dB (list2)	Average score N7/SRT dB	N6 microphone Directionality	N6 Smartsound	N6/SRT (list1)	N6/SRT (list2)	Average score N6/SRT dB	Sp/quiet (%)	SMART APP Status		Verified Status 26/03/.2020	ACTION DATED 26/03/2020	Verified Status 30/03/2020
N7-Boao-01	CI24RE(CA)	Freedom	Standard	ADRO	8.46	8.38	8.42	SCAN, Forward Focus	ADRO, SNR-NR, ASC, WNR, Whisper	1.18	-1.86	-0.34	SCAN	ADRO, SNR-NR, ASC, WNR, Whisper	6.04	4.57	5.305	44	provided		Verified - No corrections needed
N7-Boao-02	CI24M	CP810	Standard	ADRO, ASC,	9.61	11.75	10.68	SCAN, Forward Focus	ADRO, SNR-NR, ASC, WNR, Whisper	0.68	2.41	1.545	SCAN	ADRO, SNR-NR, ASC, WNR, Whisper	8.43	10.82	9.625	60	provided		Verified - No corrections needed
N7-Boao-03	CI24M	EsPrit 3G	Standard	ASC	24.46	15.46	19.96	SCAN, Forward Focus	ADRO, SNR-NR, ASC, WNR, Whisper	16.13	18.23	17.18	SCAN	ADRO, SNR-NR, ASC, WNR, Whisper	21.05	25.89	23.47	36	provided		Verified - No corrections needed
N7-Boao-04	CI24RE(CA)	Freedom	Standard	ADRO, ASC,	22.89	19.57	21.23			5.39	11.82	8.605	SCAN	ADRO, SNR-NR, ASC, WNR, Whisper	DNT	DNT		88	provided		Verified - No corrections needed
N7 Boao-05	CI24M	CP810	Standard	ADRO, ASC,	0.61	2.86	1.735	SCAN, Forward Focus	ADRO, SNR-NR, ASC, WNR, Whisper	-4.64	-4.25	-4.445	SCAN	ADRO, SNR-NR, ASC, WNR, Whisper	3.82	2.64	3.23	68	provided		Verified - No corrections needed
N7-Boao--06	CI24RE(CA)	Freedom	Standard	ADRO, ASC,	5.38	2.5	3.94	SCAN, Forward Focus	ADRO, SNR-NR, ASC, WNR, Whisper	-6.04	-6.55	-6.295	SCAN	ADRO, SNR-NR, ASC, WNR, Whisper	3.32	2.5	2.91	76	provided		Verified - No corrections needed
N7-Boao-07	CI24RE(CA)	Freedom	Standard	ADRO, ASC,	-0.93	-1.23	-1.08	SCAN	ADRO, SNR-NR, ASC, WNR, Whisper	1.93	-3.39	-0.73	SCAN	ADRO, SNR-NR, ASC, WNR, Whisper	-2.04	-1.23	-1.635	80	provided		Verified - No corrections needed
N7-Boao-08	CI24R(CA)	Freedom	Standard	ADRO	7.21	8.25	7.73	SCAN, Forward Focus	Adro, ASC, SNR-NR, WNR	-1.23	-1.64	-1.435	SCAN	Adro, ASC, SNR-NR, WNR	5.7	6.08	5.89	68	provided		Verified - No corrections needed
N7-Boao-09	CI24RE(CA)	Freedom	Standard	ADRO	16.38	13.86	15.12	SCAN	ADRO, ASC, SNR-NR, WNR	4.95	5.09	5.02	SCAN	ADRO, ASC, SNR-NR, WNR	DNT	DNT	#DIV/0!	32	provided		Verified - No corrections needed
N7-Boao-10	CI24R(CA)	Freedom	Standard	ADRO	14.77	17.89	16.33	SCAN, Forward Focus	ADRO, ASC, SNR-NR, WNR	7.14	14.52	10.83	SCAN	ADRO, ASC, SNR-NR, WNR	14.46	16.23	15.345	48	provided		Verified - No corrections needed
N7-Boao-11	CI24RE(CA)	Freedom	Standard	ADRO	3.27	5.43	4.35	SCAN, Forward Focus	ADRO, ASC, SNR-NR, WNR	-4.14	-6.07	-5.105	SCAN	ADRO, ASC, SNR-NR, WNR	DNT	DNT	#DIV/0!	64	provided		Verified - No corrections needed
N7-Boao-12	CI24RE(CA)	Freedom	Standard	ADRO	9.25	4.71	6.98	SCAN, Forward Focus	ADRO, ASC, SNR-NR, WNR	-1.25	1.21	-0.02	SCAN	ADRO, ASC, SNR-NR, WNR	3.64	7.21	5.425	88	provided		Verified - No corrections needed
N7-Boao-13	CI24R(CA)	Sprint	Standard	ADRO			#DIV/0!	SCAN, Forward Focus	ADRO, ASC, SNR-NR, WNR			#DIV/0!	SCAN	ADRO, ASC, SNR-NR, WNR			#DIV/0!	20	provided	outside inclusion criteria	Verified - No corrections needed
N7-Boao-14	CI24RE(CA)	CP810	Standard	ADRO	3.21	1.45	2.33	SCAN, Forward Focus	ADRO, ASC, SNR-NR, WNR	-4.8	-4.04	-4.42	SCAN	ADRO, ASC, SNR-NR, WNR	3.55	4.75	4.15	88	provided		Verified - No corrections needed
N7-Boao-15	CI24M	Freedom	Standard	ASC	16.09	15.91	16	SCAN, Forward Focus	ADRO, ASC, SNR-NR, WNR	6.96	8.82	7.89	SCAN	ADRO, ASC, SNR-NR, WNR	14.04	15.21	14.625	44	provided		Verified - No corrections needed
N7 -Boao-16	CI24RE(CA)	Freedom	Standard	ADRO	4.52	4.29	4.405	SCAN, Forward Focus	ADRO, ASC, SNR-NR, WNR	-6.04	-5.25	-5.645	SCAN	ADRO, ASC, SNR-NR, WNR	2.71	0.84	1.775	84	provided		Verified - No corrections needed
N7-Boao-17	CI24RE(CA)	Freedom	Standard	ADRO, ASC,	5.18	6.04	5.61	SCAN, Forward Focus	ADRO, ASC, SNR-NR, WNR	-0.48	-2.77	-1.625	SCAN	ADRO, ASC, SNR-NR, WNR	5.14	3.77	4.455	76	provided		Verified - No corrections needed
N7-Boao-18	CI24RE(CA)	Freedom	Standard	ADRO	0.88	-0.32	0.28	SCAN, Forward Focus	ADRO, ASC, SNR-NR, WNR	-1.7	-4.23	-2.965	SCAN	ADRO, ASC, SNR-NR, WNR	-1.36	1.32	-0.02	100	provided		Verified - No corrections needed
N7-Boao-19	CI24RE(CA)	Freedom	Standard	ADRO	4.46	4.36	4.41	SCAN, Forward Focus	ADRO, ASC, SNR-NR, WNR	0.23	-0.18	0.025	SCAN	ADRO, ASC, SNR-NR, WNR	3.59	5.45	4.52	76	provided		Verified - No corrections needed
N7-Boao-20	CI24RE(CA)	CP810	Standard	ADRO, ASC,	1.3	3.64	2.47	SCAN, Forward Focus	ADRO, ASC, SNR-NR, WNR	-3.23	-2.18	-2.705	SCAN	ADRO, ASC, SNR-NR, WNR	4.2	1.48	2.84	68	provided		CRF Missing
N7-Boao-21	CI24RE(CA)	Freedom	Standard	ADRO, ASC,	6.54	5.84	6.19	SCAN, Forward Focus	ADRO, SNR-NR, ASC, WNR, Whisper	2.05	3.52	2.785			DNT	DNT		92	provided		Verified - No corrections needed
N7-Boao-22	CI24RE(CA)	Freedom	Standard	ADRO	11.96	8.13	10.045	SCAN, Forward Focus	ADRO, SNR-NR, ASC, WNR, Whisper	-0.68	-0.82	-0.75	SCAN	ADRO, SNR-NR, ASC, WNR, Whisper	4.64	4.04	4.34	64	provided		Add Whisper to N6 Smart Sound	corrected	Verified - No corrections needed
N7-Boao-23	CI24R(CA)	Sprint	Standard	ADRO	5.82	3.98	4.9	SCAN, Forward Focus	ADRO, ASC, SNR-NR, WNR	-3.68	-4.86	-4.27	SCAN	ADRO, ASC, SNR-NR, WNR	2	2.39	2.195	80	provided		Change Implantation date to 19Feb08	corrected	Verified - No corrections needed
N7-Boao-24	CI24R(CA)	CP810	Standard	ADRO	5.18	4.97	5.075	SCAN, Forward Focus	ADRO, ASC, SNR-NR, WNR	-2.25	-3.23	-2.74	SCAN	ADRO, ASC, SNR-NR, WNR	4.89	6.46	5.675	56	provided		Verified - No corrections needed
N7-Boao-25	CI24RE(CA)	Freedom	Standard	ADRO	3.55	2.36	2.955	SCAN, Forward Focus	ADRO, ASC, SNR-NR, WNR	-6.64	-5.59	-6.115	SCAN	ADRO, ASC, SNR-NR, WNR	-0.04	1.89	0.925	80	provided		Verified - No corrections needed
N7-Boao-26	CI24R(CA)	Freedom	Standard	ADRO	2.88	3.07	2.975	SCAN, Forward Focus	ADRO, ASC, SNR-NR, WNR	-4.61	-6.77	-5.69	SCAN	ADRO, ASC, SNR-NR, WNR	4.57	1.82	3.195	92	provided		Verified - No corrections needed
N7-Boao-27	CI24RE(CA)	Freedom	Standard	ADRO	4.84	2.32	3.58	SCAN, Forward Focus	ADRO, ASC, SNR-NR, WNR	-5.88	-4.82	-5.35	SCAN	ADRO, ASC, SNR-NR, WNR	3.71	4.07	3.89	44	provided		Verified - No corrections needed
N7-Boao-28	CI24RE(CA)	CP802	Standard	ADRO			#DIV/0!	SCAN, Forward Focus	ADRO, ASC, SNR-NR, WNR			#DIV/0!	SCAN	ADRO, ASC, SNR-NR, WNR			#DIV/0!	28	provided	outside inclusion criteria	Verified - No corrections needed
N7-Boao-29	CI24RE(CA)	Freedom	Standard	ADRO	3.23	5.64	4.435	SCAN, Forward Focus	ADRO, ASC, SNR-NR, WNR	-2.07	-3.71	-2.89	SCAN	ADRO, ASC, SNR-NR, WNR	0.73	2.63	1.68	56	provided		Verified - No corrections needed
N7-Boao-30	CI24RE(CA)	Freedom	Standard	ADRO	0.79	1.21	1	SCAN, Forward Focus	ADRO, ASC, SNR-NR, WNR	0.43	3.57	2					#DIV/0!	64	provided		Change Device Use Start Date to 29Jan2016	corrected	Verified - No corrections needed
N7-Boao-31	CI24RE(CA)	Freedom	Standard	ADRO	3.88	2.46	3.17	SCAN, Forward Focus	ADRO, ASC, SNR-NR, WNR	-2.04	-2.29	-2.165	SCAN	ADRO, ASC, SNR-NR, WNR	0.31	0.7	0.505	68	provided		Verified - No corrections needed
N7-Boao-32	CI512	CP802	Standard	ADRO	16.43	13.93	15.18	SCAN, Forward Focus	ADRO, ASC, SNR-NR, WNR	4.8	6.3	5.55	SCAN	ADRO, ASC, SNR-NR, WNR	12.98	13.21	13.095	72	provided		Verified - No corrections needed
N7-Boao-33							#DIV/0!					#DIV/0!					#DIV/0!				Verified - No corrections needed
N7-Boao-34	CI24R(CA)	EsPrit 3G	Standard	ADRO	3.23	5.7	4.465	SCAN, Forward Focus	ADRO, ASC, SNR-NR, WNR	-3.57	-4.57	-4.07	SCAN	ADRO, ASC, SNR-NR, WNR	6.98	2.32	4.65	88	provided		Verified - No corrections needed
N7 Boao-35	CI24RE(CA)	CP810	Standard	ADRO	8.55	7.75	8.15	SCAN, Forward Focus	ADRO, ASC, SNR-NR, WNR	-2.27	-0.7	-1.485	SCAN	ADRO, ASC, SNR-NR, WNR	7.54	6.04	6.79	88	provided		Verified - No corrections needed
N7-Boao-36	CI24R(CA)	EsPrit 3G	Standard	ADRO	6.84	6.13	6.485	SCAN, Forward Focus	ADRO, ASC, SNR-NR, WNR	-2.8	-2.46	-2.63	SCAN	ADRO, ASC, SNR-NR, WNR	7.79	8.48	8.135	56	provided		Change Implantation date and Device user start date to 2006.	corrected	Verified - No corrections needed
N7-Boao-37	CI24RE(CA)	Freedom	Standard	ADRO	5.8	3.09	4.445	SCAN, Forward Focus	ADRO, ASC, SNR-NR, WNR	-3.71	-3.93	-3.82	SCAN	ADRO, ASC, SNR-NR, WNR	3.21	5.52	4.365	92	provided		Verified - No corrections needed
N7-Boao-38	CI24R(CA)	Sprint	Standard	ASC	12.89	14.05	13.47	SCAN, Forward Focus	ADRO, ASC, SNR-NR, WNR	6.8	8.46	7.63	SCAN	ADRO, ASC, SNR-NR, WNR	DNT	DNT	#DIV/0!	44	provided		Verified - No corrections needed
N7-Boao-39	CI24RE(CA)	Freedom	Standard	ADRO	8.68	4.2	6.44	SCAN, Forward Focus	ADRO, ASC, SNR-NR, WNR	-2.3	-3.79	-3.045	SCAN	ADRO, ASC, SNR-NR, WNR	5.3	4.75	5.025	60	provided		Verified - No corrections needed
N7-Boao-40	CI24R(CA)	Sprint	Standard	ASC	1.82	1.86	1.84	SCAN, Forward Focus	ADRO, ASC, SNR-NR, WNR	-3.77	-6.38	-5.075	SCAN	ADRO, ASC, SNR-NR, WNR	5.23	6.2	5.715	88	provided		Verified - No corrections needed
N7-Boao-41	CI512	CP920	SCAN	ADRO, ASC, SNR-NR, WNR	5.47	7.36	6.415	SCAN, Forward Focus	ADRO, ASC, SNR-NR, WNR	-1.18	-1.45	-1.315	SCAN	ADRO, ASC, SNR-NR, WNR				60	provided				Verified - No corrections needed
N7-Boao-42	CI512	CP810	Standard	ADRO	4.14	3.29	3.715	SCAN, Forward Focus	ADRO, ASC, SNR-NR, WNR	-4.43	-7.2	-5.815	SCAN	ADRO, ASC, SNR-NR, WNR	0.64	0.64		100	provided				Verified - No corrections needed
N7-Boao-43	CI24RE(CA)	CP910	Scan	ADRO, ASC, SNR-NR, WNR	13.13	14.43		SCAN, Forward Focus	ADRO, ASC, SNR-NR, WNR	0.18	3.46		SCAN	ADRO, ASC, SNR-NR, WNR				80	provided				Verified - No corrections needed
